# Supplementary material for: Comparison of structural variants in the whole genome sequences of two Medicago truncatula ecotypes: Jemalong A17 and R108
Source: BMC Plant Biol. 2022 Feb 22;22:77. doi: 10.1186/s12870-022-03469-0 (PMC8862580; doi:10.1186/s12870-022-03469-0)
Supplement: Supplementary file 2 — Additional file 2. [file 12870_2022_3469_MOESM2_ESM.xls]

## Sheet: Table S1
Table S1 Summary of Hi-C sequencing data.
Read type	Number of clean reads/subreads	Insert size (bp)	Total data (Gb)	Read length / Mean subread length (N50) (bp)	Sequence coverage (X)
Hi-C pair-end reads (A17)	558405293	300	167	2 x 150	389
Hi-C pair-end reads (R108)	172959750	300	49.87	2 x 150	124

## Sheet: Table S2
Table S2 Statistics from the chromosome length Hi-C assembly.
Group	Sequence Length (bp)	Scaf Num	Chromosome	Gene
Lachesis Group 4	52031538	11	Chr1	5662
Lachesis Group 6	46851771	22	Chr2	4969
Lachesis Group 1	55874106	17	Chr3	5930
Lachesis Group 2	53440768	19	Chr4	5841
Lachesis Group 7	43973706	12	Chr5	4591
Lachesis Group 8	38067510	21	Chr6	3379
Lachesis Group 3	52649957	25	Chr7	5282
Lachesis Group 5	50298250	9	Chr8	5380
Total	393,187,606 (97.8%)	136	-	41,034(97.5%)

## Sheet: Table S3
Table S3 Comparison of our R108 genome assembly and annotation with the one assembled by Kaur et al. [35].
Content	Our assembly	Kaur et al. (2021) assembly
Hic Sequence coverage (X)	124×	48×
anchored onto chromosomes	393 Mb	390 Mb
Number of genes	42066	39027
BUSCOs in annotation	0.987	0.9673

## Sheet: Table S4
Table S4 Genome assembly completeness evaluated based on 1,375 BUSCO groups.
Species	BUSCO Terms	Genome	Protein
A17	% Complete BUSCOs	0.981	0.988
	% Fragmented BUSCOs	0.001	0.007
	% Missing BUSCOs	0.018	0.005
R108	% Complete BUSCOs	0.981	0.987
	% Fragmented BUSCOs	0.001	0.007
	% Missing BUSCOs	0.018	0.006

## Sheet: Table S5
Table S5 Functional annotation of the predicted genes in R108.
	Numbers of matching genes	Percent of annotated genes (%)
Total	42066	100
InterPro	29731	70.68
KEGG	10767	25.59
Swissprot	27555	65.5
KOG	29011	68.97
NR	39165	93.1
Annotated	39225	93.25
Unannotated	2841	6.75
Annotated: At least one match in either of the database above.

## Sheet: Table S6
Table S6 Repeat content in R108 and A17 and related statistics.
	R108		A17
	Length (bp)	Percentage of genome (%)	Length (bp)	Percentage of genome (%)
DNA	49303718	12.26	46587025	11.58
LINE	22617452	5.62	21244158	5.28
SINE	4771852	1.19	1526145	0.38
LTR	75958551	18.89	98235577	24.43
LTR/Gypsy	44206561	10.99	61144170	15.2
LTR/Copia	29294548	7.28	31130620	7.74
RC	9565763	2.38	6965193	1.73
Satellite	3054872	0.76	904686	0.22
Simiple_Repeat	7944656	1.98	6558805	1.63
Unknown	42481132	10.56	47347113	11.77
Low_Complexity	3896467	0.97	1700221	0.42
Total	187714868	46.68	205481614	51.1

## Sheet: Table S7
Table S7 Accession-specific TE insertions.
Query#	Reference#	No. of TE insertion	No. of TE affected genes
R108	A17	4459	256
A17	R108	4346	430
#When the query genome is compared to the reference genome, TE insertion in the query genome were identified.

## Sheet: Table S8
Table S8 GO enrichment of accession-specific TE-affected genes.
Comparison	GO-ID	Description	P-value	GO namespace#
R108 specific TE affected gene (Reference to A17)	GO:0000166	nucleotide binding	0.0355	MF
A17 specific TE affected gene (Reference to R108)	GO:0003824	catalytic activity	1.65827e-07	MF
	GO:0016740	transferase activity	1.50156e-05	MF
	GO:0016301	kinase activity	3.42754e-05	MF
	GO:0000166	nucleotide binding	0.000114639	MF
	GO:0005515	protein binding	0.0205451	MF
	GO:0005634	nucleus	0.0148277	CC
	GO:0006464	cellular protein modification process	0.00456133	BP
	GO:0009056	catabolic process	0.0390747	BP
	GO:0005975	carbohydrate metabolic process	0.0453698	BP
	GO:0003824	catalytic activity	1.65827e-07	MF
# BP: Biological Process; CC: Cellular Component; MF: Molecular Function

## Sheet: Table S9
Table S9 Expanded and contracted gene family statistics for 13 plant species.
Species	Expansions	Contractions	Rapidly evolving families
A. duranensis	2446	13135	133
A. thaliana	653	16275	26
C. arietimum	906	11344	176
C. cajan	1287	3567	82
G. max	10898	1256	184
L. japonicus	3643	10838	139
M. ruthenica	4184	5804	601
M. sativa	3422	4474	647
M. truncatula (A17)	1721	2254	759
P. sativum	2073	9574	299
P.vulgaris	799	2943	165
M. truncatula (R108)	1347	2701	568
T. pertense	2970	7606	330
Rapidly evolving families:A rapidly evolving family of genome-wide replication, tandem replication and segmental duplication.

## Sheet: Table S10
Table S10 GO enrichment analysis of the contracted gene families in the R108 genome.
GO ID	GO Name	GO Category	P-Value	Number of genes
GO:0030554	adenyl nucleotide binding	Molecular function	3.83e-06	106
GO:0043531	ADP binding	Molecular function	6.83e-15	94
GO:0048856	anatomical structure development	Biological process	2.04e-12	13
GO:0043168	anion binding	Molecular function	0.00113383	112
GO:0005488	binding	Molecular function	1.33e-12	371
GO:0097367	carbohydrate derivative binding	Molecular function	2.98e-05	111
GO:0009056	catabolic process	Biological process	0.00141271	13
GO:0044464	cell part	Cellular component	2.63e-15	65
GO:0051716	cellular response to stimulus	Biological process	8.5e-06	17
GO:0005694	chromosome	Cellular component	0	43
GO:0032502	developmental process	Biological process	2.04e-12	13
GO:0044815	DNA packaging complex	Cellular component	0	43
GO:0061135	endopeptidase regulator activity	Molecular function	0.000229	11
GO:0030234	enzyme regulator activity	Molecular function	9.43e-05	22
GO:0005622	intracellular	Cellular component	0	65
GO:0006869	lipid transport	Biological process	1.62e-14	21
GO:0043170	macromolecule metabolic process	Biological process	0.00219644	70
GO:0000287	magnesium ion binding	Molecular function	0.000716	12
GO:0005874	microtubule	Cellular component	8.12e-06	5
GO:0019941	modification-dependent protein catabolic process	Biological process	2.32e-07	13
GO:0098772	molecular function regulator	Molecular function	0.000209	22
GO:0007275	multicellular organism development	Biological process	3.24e-14	13
GO:0034470	ncRNA processing	Biological process	3.72e-09	13
GO:0043228	non-membrane-bounded organelle	Cellular component	0	50
GO:0000166	nucleotide binding	Molecular function	0.000763	111
GO:0043226	organelle	Cellular component	1.21e-15	65
GO:0071702	organic substance transport	Biological process	2.86e-09	22
GO:0061134	peptidase regulator activity	Molecular function	0.000229	11
GO:0099513	polymeric cytoskeletal fiber	Cellular component	8.12e-06	5
GO:0005515	protein binding	Molecular function	1.37e-14	206
GO:0017076	purine nucleotide binding	Molecular function	1.8e-05	111
GO:0032553	ribonucleotide binding	Molecular function	2.45e-05	111
GO:0006396	RNA processing	Biological process	2.81e-05	13
GO:0023052	signaling	Biological process	0.000894	11
GO:0036094	small molecule binding	Molecular function	0.0024134	112
GO:0005200	structural constituent of cytoskeleton	Molecular function	5.3e-05	5
GO:0010333	terpene synthase activity	Molecular function	2.29e-08	12
GO:0008033	tRNA processing	Biological process	9.04e-12	13
GO:0006511	ubiquitin-dependent protein catabolic process	Biological process	2.32e-07	13

[truncated: 10 more sheets: Table S11, Table S12, Table S13, Table S14, Table S15, Table S16, Table S17, Table S18, Table S19, Table S20]
